# Supplementary material for: Sustainable citric acid production from CO2 in an engineered cyanobacterium
Source: Front Microbiol. 2022 Aug 17;13:973244. doi: 10.3389/fmicb.2022.973244 (PMC9428468; doi:10.3389/fmicb.2022.973244)
Supplement: SUPPLEMENTARY TABLE S1 — List of primers used in this work. [file Table_1.xlsx]

## Sheet: Sheet1
Primer name	Sequence
ICA_glgA1_CmR_open_F	ttgagagccttcaacccagtcagct AGAACCATGTGTGACTATGACTTGC
ICA_glgA1_CmR_open_R	gcgctcacaattcgtttggagatgt ACGCCCAGCTCATTATCCTC
Gb_PA2579_F	GGCGTacatctccaaacgaattgtgagcgcGGGTAGGCCAAAAATTGC
Gb_PA2579_R	TTTTGTTTCTCCAATAATCAAAATTTTGAATGTG
Gb_ec_gltA_to_a2579_F	AATTTTGATTATTGGAGAAACAAAA ATGGCTGATACAAAAGCAAAAC
Gb_ec_gltA_to_FLAG_R	ACTTGTCGTCATCGTCTTTGTAGTC ACGCTTGATATCGCTTTTAAAG
Gb_synCS_to_A2579_F	AATTTTGATTATTGGAGAAACAAAA Atgaattatatgatgactgataacgaagt
Gb_synCS_to_FLAG_R	ACTTGTCGTCATCGTCTTTGTAGTC aataatcgcattggggtcttc
Gb_vn_gltA_to_A2579_F	AATTTTGATTATTGGAGAAACAAAA atggcggataagaaagcgacc
Gb_vn_gltA_to_FLAG_R	ACTTGTCGTCATCGTCTTTGTAGTC ttcacgctcatgaagcggag
Gb_Scoe_citA_to_A2579_F	AATTTTGATTATTGGAGAAACAAAAa TGAGCGACAACTCTGTAGTACTG
Gb_Scoe_citA_to_FLAG_R	ACTTGTCGTCATCGTCTTTGTAGTCa CAGCGCTCCTCGACGG
7002glgA1_seg_F2	GCGTGACGGCATCAAAAAG
7002glgA1_seg_R2	GAGCGCAATACTTGGTGTC
Open_pUC19_noOH_F	atcatggtcatagctgtttcctg
Open_pUC19_noOH_R	aattcactggccgtcgttttac
Gb_acnB_to_pUC19_F	GTTGTAAAACGACGGCCAGTGAATT TTTTAGACTTGCCTAACCAGCAAC
Gb_acnB_to_pUC19_R	CACAGGAAACAGCTATGACCATGAT TTAAAGACAGTAACGGCGATCG
Gb_open_acnB_F	ATGCTAGAAGCCTACCGCAAAC
Gb_open_acnB_R	TGTCCACTCCTTAATCACTAcTCAA TAAGGCAAAGCTGGGCTGTTTAAAG
Gb_UCO2_Ptrc-E*_F	TaACTaGGTTCACGTAcAtAAgaCA aaatattctgaaatgagctgttgacaattaatc
Gb_acnB_Ptrc-E*_R	CGTGTTTGCGGTAGGCTTCTAGCAT CTTGTTGCCTCCTTAGCAG
acnB_seg_F	ACCACCCTGGCAATGATTG
acnB_seg_R	AGAGTTCAGAGGTTTGTTCTGC
Gb_Open_CS_F	gccaacggcaactag TTGAGAGCCTTCAACCCAG
Gb_Open_CS_R	gacattattattatctcctttatta TTACTTGTCGTCATCGTCTTTGTAG
CexA_to_FLAG_F	AGTAAtaataaaggagataataata ATGTCCTCAACCACGTCC
CexA_to_TL3_R	gttgaaggctctcaa CTAGTTGCCGTTGGCTTTG
